# Supplementary material for: Class I TCP in fruit development: much more than growth
Source: Front Plant Sci. 2024 May 28;15:1411341. doi: 10.3389/fpls.2024.1411341 (PMC11165105; doi:10.3389/fpls.2024.1411341)
Supplement: Supplementary Table 1 — Inventory, classification and preferential expression of Class I TCP genes in Arabidopsis, tomato, grape and maize. Class I TCP proteins were classified into four groups based on protein sequences from Arabidopsis thaliana, Solanum lycopersicum, Vitis vinifera, and Zea mays. Expression data for each protein group were extracted from the following databases: BAR-ePlant, TEA, and TomExpress for Solanum lycopersicum; BAR-ePlant for Arabidopsis thaliana and Zea may; GEO DataSets for Vitis vinifera. Protein domains were predicted using the MEME software. [file Table_1.xlsx]

## Sheet: Table S1
Group	Gene	Preferential expression of TCP genes				Motif
		Not expressed in fruit	Expressed in early fruit	Expressed in late fruit	Tissues displaying the highest expression
Group1	AtTCP6		√		young seeds
	AtTCP20		√		seeds
	SlTCP18		√	√	different stages fruits
	SlTCP27	√			low expression in all database
	VvTCP12		√		growing fruits
	ZmTCP31
	ZmTCP37		√		endosperm/embryo/pericarp
	ZmTCP44		√		endosperm/embryo/pericarp
Group2	AtTCP9	√			opened anthers/leaf
	AtTCP19		√	√	young seed/dry seed
	SlTCP20		√		growing fruits
	SlTCP21	√			flower bud
	VvTCP3		√		berry early stages
	VvTCP13		√	√	berry all stages
	VvTCP14
Group3	AtTCP14		√		germinating seeds
	AtTCP15		√		germinating seeds/shoot apex/inflorescenc/pedicel
	AtTCP16		√		young seed
	SlTCP16	√			low expression in all database
	SlTCP17	√			leaf
	SlTCP23	√			leaf
	VvTCP2		√	√	berry all stages
	VvTCP16		√		berry early stages
	ZmTCP21		√		endosperm/embryo/pericarp
	ZmTCP26		√		endosperm/embryo/pericarp
	ZmTCP41		√
Group4	AtTCP7		√		young seeds
	AtTCP8		√	√	seeds
	AtTCP11		√		germinating seeds
	AtTCP21		√		seeds
	AtTCP22	√			leaf
	AtTCP23	√			leaf
	SlTCP11		√	√	different stages fruits
	SlTCP12			√	different stages fruits
	SlTCP13		√		growing fruits
	SlTCP14	√			root
	SlTCP15		√		meristem/leaf/flower/growing fruits
	SlTCP19	√			meristem
	VvTCP4		√	√	berry all stages
	VvTCP7		√	√	berry all stages
	VvTCP9		√		berry early stages
	VvTCP17		√	√	berry all stages
	ZmTCP15		√		ovule
	ZmTCP16		√		endosperm/pericarp
	ZmTCP19		√		endosperm/embryo/pericarp
	ZmTCP27		√		embryo
	ZmTCP29		√		endosperm/embryo/pericarp
	ZmTCP32		√		endosperm
	ZmTCP33		√		endosperm/embryo/pericarp
	ZmTCP34
	ZmTCP36		√		endosperm/embryo/pericarp
	ZmTCP40		√		endosperm/embryo
	ZmTCP46		√		endosperm/embryo/pericarp
