# Supplementary material for: Class I TCP in fruit development: much more than growth
Source: Front Plant Sci. 2024 May 28;15:1411341. doi: 10.3389/fpls.2024.1411341 (PMC11165105; doi:10.3389/fpls.2024.1411341)
Supplement: Supplementary Table 2 — Classification of TCP isoforms described in the literature (listed in ). The categorization was deduced from a phylogenetic analysis performed on the MEGAX software on amino acids sequence using the MUSCLE alignment and the Neighbor Joining algorithm. [file Table_2.xlsx]

## Sheet: Table S2
	TCP genes
Group1	FaTCP11
	FvTCP17
	MdTCP22
	MdTCP47
	PbTCP17
	PbTCP24
	PbTCP34
	SlTCP18
	SlTCP27
	VcTCP16
	VvTCP60
	MaTCP14
	MaTCP15
	MaTCP23
Group2	FvTCP9
	FvTCP19
	MdTCP1
	MdTCP32
	PbTCP2
	PbTCP5
	PbTCP12
	VvTCP3
	VvTCP13
	MaTCP19
	MaTCP20
	MaTCP25
Group3	CsTCP1
	CsTCP19
	FvTCP12
	MdTCP13
	MdTCP14
	PbTCP7
	PbTCP23
	PpTCP.A2
	MaTCP16
	MaTCP17
Group4	CsTCP15
	CsTCP16
	CsTCP18
	PbTCP13
	PbTCP21
	PbTCP32
	PbTCP33
	SlTCP12
	SlTCP15
	VcTCP2
	VcTCP4
	VcTCP8
	VcTCP31
	VcTCP54
	VvTCP4
	VvTCP7
	VvTCP9
	VvTCP17
	MaTCP21
	MaTCP22
	MaTCP24
